# Supplementary material for: Integrating community pharmacy into community based anti-retroviral therapy program: A pilot implementation in Abuja, Nigeria
Source: PLoS One. 2018 Jan 10;13(1):e0190286. doi: 10.1371/journal.pone.0190286 (PMC5761864; doi:10.1371/journal.pone.0190286)
Supplement: S1 Table — (XLSX) [file pone.0190286.s001.xlsx]

## Sheet: PATIENT PROILE
S/NOS	AGE	SEX	Prescription refill	CD4 count	Viral load	Employment Status	Marital Status
1	45	F	4	405	37	Business	Married
2	44	F	6	399	19	House wife	Married
3	50	M	4	365	37	Public Servant	Married
4	30	M	3	484	19	Security	Married
5	20	F	2	827	19		Married
6	28	M	4	9999	19		Married
7	37	M	3	9999	19
8	30	M	3	115	29	Engineer	Married
9	32	F	3	644	25628	House wife	Married
10	25	F	6	491	1166	House wife	Married
11	30	F	3	382	680	Civil Servant	Married
12	30	F	6	610	275	House wife	Married
13	37	M	5	540	1445	Business	Married
14	27	M	4	109	3621	Civil Servant	Married
15	31	F	4	530	20	Business	Single
16	38	F	5	413	419	House wife	Married
17	41	M	4	521	19	Business	Married
18	56	M	4	299	1580	Civil Servant	married
19	35	F	3	156	321	Business	Unknown
20	36	F	1	482	19	PUBLIC SERVANT	SINGLE
21	47	M	7	397	46	Driver	Married
22	39	F	7	291	82	Trader	Married
23	36	F	5	282	19	N/A	Single
24	36	F	5	496	19	N/A	Married
25	41	F	5	927	19	cleaner	widow
26	28	F	6	283	9999	House Wife	Married
27	60	M	4	139	9999	Farmer	Widower
28	25	F	5	668	19	Student	Single
29	40	F	3	460	19	Trader	Married
30	39	F	2	315	19	Business	Married
31	33	F	4	443	9999	Business
32	54	M	3	256	19	Business man	Married
33	44	F	5	500	19	Civil Servant	Married
34	34	F	5	514	19	House Wife	Married
35	32	M	5	671	19	Security Guard	Married
36	41	F	3	828	19	Business	Married
37	26	F	1	1536	19	Caterer	Single
38	30	F	3	147	9999	House wife	Married
39	44	F	4	534	19	Business	Married
40	33	F	4	9999	19	Business man	Married
41	35	F	5	9999	9999	N/A	Married
42	45	M	3	389	19	Civil Servant	Married
43	38	F	5	694	19	Teacher(Private School)	married
44	47	F	6	9999	19	Civil Servant	Married
45	31	F	7	233	19	Business	Single
46	32	F	6	9999	9999	Civil Servant	Married
47	999	.	2	240	19
48	28	M	5	9999	9999
49	44	F	3	286	42	Civil Servant	single
50	44	F	4	249	9999	Public Servant	married
51	54	M	4	500	19	Civil Servant	married
52	41	F	1	480	49	Business	married
53	32	M	5	377	19	Business	married
54	32	F	5	193	29734	Business	married
55	51	M	4	103	9439	Public Servant	married
56	37	F	4	628	19	house wife	married
57	33	F	3	439	4913	Civil Servant	married
58	46	F	3	459	19	Civil Servant	single
59	39	M	2	162	141	Civil Servant	single
60	37	M	4	393	68	Civil Servant	married
61	40	M	2	713	19	Business	single
62	41	F	1	523	52	Business	married
63	32	F	4	895	23	Business
64	39	F	3	252	19	Business	married
65	38	F	3	337	19	Tailor	single
66	44	F	2	1305	20	house wife	married
67	35	F	2	353	20	Business	married
68	33	F	0	652	20	Business	married
69	51	F	6	1021	9999	Business	married
70	35	M	5	42	9999	Public Servant	single
71	30	F	5	488	9999	Civil Servant	married
72	36	F	4	775	19	Business	married
73	999	F	5	567	5232	House Wife	single
74	56	M	5	401	9999	Public Servant	married
75	40	F	4	303	9999	Business	married
76	35	M	3	394	9999	Business	married
77	34	M	4	316	19	Applicant	married
78	61	F	3	261	9999	Business	married
79	27	F	3	500	9999	Student	married
80	45	M	4	632	28	Business	married
81	31	F	4	584	5540	Civil Servant	Married
82	34	M	3	416	55	Civil Servant	married
83	30	F	2	1032	19	Nurse	single
84	36	F	3	281	164	Business	single
85	36	F	4	329	20	Business	married
86	36	F	3	1412	26	house wife	married
87	31	F	3	912	9999	Business	single
88	42	F	3	1432	9999	house wife	single
89	41	M	2	250	263947	driver	single
90	60	F	0	966	94	Business	married
91	25	F	6	248	9999	Student	married
92	24	F	6	102	66498	Applicant	single
93	35	F	6	481	9999	Business	married
94	27	F	5	457	420	Business	married
95	47	M	7	14	75655	Accountant	Married
96	42	M	6	371	9999	Civil Servant	Married
97	30	M	7	983	194	Quantity Surveyor	Single
98	47	M	7	127	19	Civil Servant	Married
99	23	M	7	237	9999	Student	Single
100	35	M	7	606	19	Self Employed	Married
101	49	M	6	832	19	Civil Servant	Married
102	30	F	3	351	110	Fashion Designer	Single
103	38	M	4	362	9999	Business	Single
104	40	M	7	597	19	Employed	Single
105	33	F	5	874	9999	Business	Married
106	46	F	6	368	9999	Self Employed	Married
107	45	M	7	88	62741	Self Employed	Married
108	52	F	6	409	19	Civil Servant	Married
109	27	F	6	360	9999	Student	Single
110	36	F	7	172	19	Business	Single
111	36	F	7	751	19	Applicant	Single
112	33	F	6	831	19	Business	Single
113	54	M	7	210	19	Business	Married
114	33	M	7	872	19	Fashion Designer	Married
115	44	F	5	394	19	Civil Servant	Married
116	31	F	6	532	19	Self Employed	Married
117	48	F	6	236	9999	Civil Servant	Married
118	33	F	5	64	44381	NA	Married
119	37	M	2	39	124	Engineer	Married
120	42	M	5	13	9999	Self Employed	Married
121	26	F	5	588	19	Employed	Single
122	39	F	5	558	19	Self Employed	Married
123	38	M	7	419	9999	Civil Servant	Married
124	35	F	2	425	19	Teacher	Married
125	43	F	3	9999	9999		married
126	41	F	2	507	19	Teacher	married
127	28	F	2	138	19	Employed	Single
128	25	F	4	605	9999	Employed	Single
129	23	F	5	434	19	House wife	Married
130	47	F	6	167	21	Business	Widow
131	33	F	2	29	81850	Business	Single
132	37	M	5	658	19	Public Servant	Single
133	27	F	6	647	19	Sale Girl	Single
134	49	F	6	554	22	Lawyer	Married
135	30	F	6	525	19	Public Servant	Married
136	35	F	6	245	1188	Accountant	Married
137	32	F	5	320	9999	Working	Single
138	49	F	7	452	204	Applicant	Widow
139	28	F	5	72	9999	Business	Married
140	32	F	1	566	19	Civil Defence	married
141	30	F	4	9999	9999		married
142	27	F	5	662	18	Student	Married
143	32	F	5	9999	9999	Applicant	Married
144	56	M	6	777	19	Civil Servant	Married
145	29	F	5	517	52	Student	Married
146	46	M	6	696	19	Civil Servant	Married
147	31	M	5	692	19	Civil Servant	Single
148	27	F	6	402	19	Public Servant	Widow
149	31	F	5	1074	19	Civil Servant	Married
150	36	M	4	575	19	Driver	Widow
151	31	F	5	521	19	Public Servant	Married
152	35	F	3	920	19	Applicant	Single
153	28	F	5	9999	9999	Applicant	Single
154	22	F	5	304	19	applicant	single
155	31	F	5	701	19	House Wife	Married
156	53	M	5	175	19	Business	Married
157	40	F	4	428	19	Self Employed	Widow
158	30	F	4	514	31	Business	Married
159	41	M	5	920	19	Technician	Married
160	48	F	3	564	152	Business woman	Married
161	31	F	4	846	19	Self Employed	Married
162	32	M	5	493	19	Business	Married
163	35	F	4	9999	83	Business	Married
164	42	M	4	529	47	Self Employed	Married
165	36	F	4	658	19	N/A	Married
166	24	M	4	679	19	Applicant	Single
167	51	M	4	511	62	Teacher	Married
168	44	F	4	529	56	Security	Married
169	46	M	4	648	19	Civil Servant	Married
170	25	F	4	768	19	Business	Married
171	34	M	4	518	19	Civil Servant	single
172	48	M	3	257	19	Civil Servant	Married
173	40	M	4	908	22	Civil Servant	Married
174	46	M	2	332	19	Business	Married
175	39	F	3	492	19	Civil Servant	Married
176	68	F	3	613	19	Retired	Married
177	32	F	3	411	19	Business	married
178	30	F	3	522	19	Applicant	Single
179	39	F	3	107	19	Business Woman	Married
180	44	M	2	526	19	Civil Servant	married
181	36	F	2	9999	19	teacher	single
182	34	F	2	9999	19	Business	married
183	44	F	2	707	19	teacher	married
184	32	M	2	601	19	auto-engr	married
185	30	F	2	786	19	Business	married
186	55	M	2	691	19	security	married
187	32	F	2	302	19	Business	married
188	27	F	2	480	19	teacher	single
189	20	M	2	9999	69	Student	single
190	29	F	1	805	19	steward	Single
191	39	F	1	729	19	Business	married
192	30	F	1	465	19	sales person	Married
193	42	F	1	9999	19	Civil Servant	Single
194	26	F	1	738	19	Student	Single
195	39	F	1	1221	9999	Business	Married
196	31	F	3	1149	19	Beautician	married
197	27	F	1	894	19	PUBLIC SERVANT	SINGLE
198	50	M	2	708	19	PUBLIC SERVANT	MARRIED
199	40	F	1	523	19	CIVIL SERVANT	MARRIED
200	31	F	2	569	19	CIVIL SERVANT	MARRIED
201	50	F	1	612	19	TRADER	MARRIED
202	40	F	1	612	19	CIVIL SERVANT	MARRIED
203	29	F	1	545	19	CIVIL SERVANT	SINGLE
204	35	M	1	9999	19	CONTRACTOR	MARRIED
205	999	.	3	9999	9999		Single
206	40	F	1	119	9999	house wife	married
207	37	F	2	685	9999	Business Woman	Married
208	29	F	1	9999	9999	PUBLIC SERVANT	Married
209	58	M	3	130	19	Retiree	Married
210	41	F	3	9999	9999	Clergy	Married
211	39	F	2	607	91	Business	Married
212	30	F	2	255	19
213	29	F		768
214	31	M	2	84	19	Student	Single
215	28	M	2	517	19
216	24	F	2	743	19
217	32	F	1	9999	9999
218	36	F	2	102	182619	Employed	Married
219	27	F	1	276	19	Self Employed	single
220	40	M	1	255	19	Mason	Married
221	37	F	1	205	19	Saloonist	Married
222	39	M	999	36	36	Hotelier	Married
223	27	F	1	322	19	Applicant	N/A
224	47	M	5	194	19	Business man	Married
225	33	F	5	131	9999	Housewife	Married
226	48	M	4	679	32	Business	Married
227	27	F	6	136	24	Sales Girl	Single
228	38	F	6	328	19	House Wife	Married
229	30	F	1	547	9999	Student	Single
230	38	F	2	436	9999	Trader	Married
231	46	M	2	77	609	Civil Servant	Married
232	50	F	1	555	9999	House wife	Married
233	39	M	6	585	39	Self Employed	Single
234	30	F	3	345	19	House Wife	Maried
235	24	F	4	169	19	House girl	Single
236	38	F	6	425	19	Business	n/a
237	44	F	5	373	19	Teacher	Married
238	32	F	5	228	187	House Wife	Married
239	22	F	3	159	19	Student	Single
240	35	M	6	263	19	Married woman	Married
241	31	F	6	589	19	Teaching	Married
242	30	F	3	362	19	Applicant	n/a
243	42	M	3	160	9999	Public Servant	married
244	37	M	5	566	27	N/F	Single
245	30	M	5	255	19	Business	Married
246	31	F	1	426	19	House wife	Married
247	22	F	1	677	9999	Schooling	Single
248	25	F	2	639	9976	House Wife	Married
249	33	F	1	187	139	Business Woman	Married
250	36	F	4	169	9999	Business Woman	Single
251	41	F	3	34	9999	Tailor	married
252	40	M	3	9999	9999
253	41	M	4	112	101981	Public Servant	Married
254	30	M	3	108	19	Self employed	n/a
255	39	M	4	162	9999	business man	married
256	29	F	4	640	9999	Teacher	single
257	31	M	4	807	9999	Trader	single
258	23	F	3	9999	9999	N/A	N/A
259	28	F	6	682	19	House Wife	Married
260	38	F	6	250	19	Business	Married
261	31	F	4	394	139	Business Woman	Married
262	33	F	1	667	19	Business	Married
263	26	F	3	9999	9999		Married
264	32	F	3	767	9999	Business	Married
265	37	F	1	9999	9999
266	48	F	2	75	9999	business	Maried
267	34	F	1	444	9999	N/A	Married
268	37	M	4	245	9999	Civil servant	Single
269	27	F	6	1476	19	Teacher	Maried
270	32	F	5	261	9999	Fashion Designer	Single
271	34	F	3	360	19	House wife	Maried
272	27	F	4	867	19	House Wife	Maried
273	33	F	4	389	19	Business	Maried
274	22	F	3	403	9999	Stylist	Single
275	33	F	2	564	19	Tailoring	Married
276	58	M	1	788	19	business	Maried
277	39	F	4	887	9999	House wife	Maried
278	21	F	2	315	19	student	Single
279	35	F	2	670	19	House Wife	Maried
280	25	F	2	660	9999	business	Maried
281	37	F	2	199	9999	business	Maried
282	29	F	2	277	19	Unemployed	Single
283	37	F	2	283	19	cleaner	Maried
284	30	F	1	803	19	House wife	Maried
285	34	F	1	293	19	farmer	Maried
286	27	F	1	9999	19	Caterer	Single
287	40	F	1	336	19	House Wife	Maried
288	28	F	1	403	19	business	Single
289	37	F	1	386	49	Business	Married
290	33	F	1	812	19	Tailoring	Married
291	35	F	1	293	19	Business	Maried
292	26	F	1	576	19	Stylist	Maried
293	28	F	1	696	19	Tailoring	Maried
294	33	F	1	205	19	House wife	Maried
295	999	F	1	9999	9999	N/A	N/A
